# Supplementary material for: Dual Disorders in the Consultation Liaison Addiction Service: Gender Perspective and Quality of Life
Source: J Clin Med. 2021 Nov 26;10(23):5572. doi: 10.3390/jcm10235572 (PMC8658653; doi:10.3390/jcm10235572)
Supplement: Supplementary file 1 [file jcm-10-05572-s001.zip]

Archive with 1 entries (1 files):
- 2021_12_02_1442332 supplementary_rev.pdf
